# Supplementary material for: Wolbachia mediates crosstalk between miRNA and Toll pathways to enhance resistance to dengue virus in Aedes aegypti
Source: PLoS Pathog. 2024 Jun 17;20(6):e1012296. doi: 10.1371/journal.ppat.1012296 (PMC11213346; doi:10.1371/journal.ppat.1012296)
Supplement: S1 Data — (XLSX) [file ppat.1012296.s012.xlsx]

## Sheet: Figure 1
		Figure 1A						Figure 1C								Figure 1E						Figure 1F
		Gene Name	ID	Log2(Fold change) in carcass at 12 dpi					DCR-1		AGO1B						DCR-1 per RPS6						DENV NS5 per RPS6
		Pasha	AAEL002478	0.347945					W-	W+	W-	W+					GFPi	DCR-1i					GFPi	DCR-1i
		Drosha	AAEL008592	0.366979				S1	1.31898	4.0958	0.849691	10.3554				S1	68.4192	33.9138				S1	3.0266×10-8	1.9400×10-6
		Loqs	AAEL008687	0.113634				S2	1.55699	3.76183	1.20441	4.08627				S2	269.387	55.0821				S2	1.3600×10-8	4.1100×10-6
		DCR-1	AAEL001612	0.888112				S3	0.486941	6.26132	0.97716	13.285				S3	48.3039	42.0437				S3	3.9212×10-7	3.0300×10-6
		AGO1B	AAEL012410	0.802251				Mean	1.12097	4.70632	1.01042	9.24223				S4	95.2513	7.00715				S4	5.7412×10-8	1.3400×10-6
		AGO1A	AAEL015246	-0.0860289				SEM	0.324375	0.783456	0.103739	2.71316				S5	135.137	62.0116				S5	2.1541×10-7	1.7200×10-6
								Student’s t test P value	0.0183		0.0048					S6	87.2605	23.4439				S6	1.1898×10-7	1.0900×10-6
																Mean	117.293	37.2504				Mean	1.3796×10-7	2.2050×10-6
																SEM	32.6532	8.30757				SEM	5.9021×10-8	4.6927×10-7
																Student’s t test P value	0.0153					Student’s t test P value	0.0014

## Sheet: Figure 2
		Figure 2A														Figure 2C-left panel
		#ID	W-_S1_TPM	W-_S2_TPM	W-_S3_TPM	W+_S1_TPM	W+_S2_TPM	W+_S3_TPM	P-value	FDR	log2FC	Regulation					aae-miR-989		aae-miR-980-5p		aae-miR-980-3p		aae-miR-34-3p		aae-miR-277-3p		aae-miR-2765
		aae-let-7	45.9426	37.6683	35.8245	96.0617	88.4048	106.076	2.5e-17	1.52e-15	1.73699	up					W- cell	W+ cell	W- cell	W+ cell	W- cell	W+ cell	W- cell	W+ cell	W- cell	W+ cell	W- cell	W+ cell
		aae-miR-1000	7.52277	8.88587	7.24112	44.6484	74.3404	36.8147	2.71e-32	4.76e-30	3.11363	up				S1	0.80107	5.42642	0.798298	14.3204	0.937896	49.2653	0.837261	4.38857	1.47044	44.9812	1.05977	9.47253
		aae-miR-11895	5.37341	10.4312	9.33724	18.9417	26.1196	13.7275	5.82e-06	6.92e-05	1.59982	up				S2	0.843816	9.15779	1.03886	17.6917	0.977725	30.9636	0.9651	8.50759	0.930611	33.3878	1.0561	15.229
		aae-miR-11921	0.26867	0.386342	0.381112	4.05894	1.33947	1.87193	0.00082684	0.00567318	3.0941	up				S3	1.13682	3.95863	1.07177	9.48074	0.950989	15.1107	1.19644	4.46528	0.83292	15.3084	0.854854	7.0311
		aae-miR-137	88.6612	71.4733	96.2307	1183.18	1000.58	934.719	4.49e-72	2.37e-69	4.01848	up				S4	1.30134	4.78991	1.12506	14.9804	1.14671	30.4316	1.03437	5.40296	0.877366	23.4051	1.04518	10.0126
		aae-miR-184	197423	205855	242550	361205	338257	404313	1.84e-07	2.94e-06	1.2063	up				Mean	1.02076	5.83319	1.0085	14.1183	1.00333	31.4428	1.00829	5.6911	1.02783	29.2706	1.00398	10.4363
		aae-miR-190	1344.7	1336.94	1321.12	3079.39	3611.87	2338.67	5.43e-32	9.21e-30	1.58612	up				SEM	0.119641	1.14822	0.0722817	1.70929	0.0485065	6.98588	0.0748316	0.966732	0.148881	6.41042	0.0498039	1.72419
		aae-miR-2765	123.588	114.744	91.6574	388.982	328.169	377.507	3.64e-35	7.2e-33	2.18957	up				Student’s t test P value	0.0002		2.5421×10-6		9.9477×10-6		5.9804×10-5		1.6964×10-5		9.1317×10-6
		aae-miR-276-5p	27.9417	31.2937	28.2023	42.6189	45.5419	43.0545	5.74e-08	1.04e-06	1.01564	up
		aae-miR-277-3p	280.761	264.451	227.333	1518.72	1550.43	1622.97	2.65e-105	2.51e-102	3.05231	up				Figure 2C-right panel
		aae-miR-282-5p	134.067	122.857	129.387	326.069	405.858	165.354	1.06e-09	2.54e-08	1.60093	up					aae-miR-989		aae-miR-980-5p		aae-miR-980-3p		aae-miR-34-3p		aae-miR-277-3p		aae-miR-2765
		aae-miR-286a	1.07468	1.15903	0.952779	4.73543	6.0276	5.6158	1.18e-06	1.56e-05	2.75882	up					W- cytoplasm	W+ cytoplasm	W- cytoplasm	W+ cytoplasm	W- cytoplasm	W+ cytoplasm	W- cytoplasm	W+ cytoplasm	W- cytoplasm	W+ cytoplasm	W- cytoplasm	W+ cytoplasm
		aae-miR-2944b-5p	0.537341	0.772684	0.381112	4.05894	2.67893	2.49591	0.000237121	0.00192453	2.80879	up				S1	0.695863	4.01911	0.756546	1.90858	0.827884	2.70851	0.835088	2.23457	1.38631	12.4343	0.912249	1.88884
		aae-miR-2946	33.0465	28.0098	31.4417	69.6785	73.0009	71.1335	3.37e-17	2e-15	1.64083	up				S2	0.975609	5.24839	1.05519	2.66198	0.987943	3.84371	1	3.19319	1.13387	8.00693	1.00173	2.79433
		aae-miR-307	0.26867	0.965855	1.715	6.08842	4.68813	4.99183	4.03e-05	0.000403164	2.70618	up				S3	1.06575	3.45067	0.991373	1.49226	0.860055	2.13243	0.846745	1.98618	0.458899	3.65849	0.830758	1.53421
		aae-miR-316	3.22405	2.12488	1.715	3.38245	6.69733	6.86376	0.000762407	0.00527683	1.72288	up				S4	1.38211	6.26309	1.26357	2.61625	1.42158	4.00694	1.41421	2.00694	1.38631	7.06775	1.31722	3.08977
		aae-miR-34-3p	63.4062	73.9845	58.3101	144.093	124.57	251.463	2.95e-08	5.91e-07	1.88999	up				Mean	1.02983	4.74531	1.01667	2.16977	1.02437	3.1729	1.02401	2.35522	1.09135	7.79186	1.01549	2.32679
		aae-miR-34-5p	1648.83	1665.33	1710.81	3013.09	3431.71	2791.68	5.45e-24	6.02e-22	1.30045	up				SEM	0.141382	0.62983	0.104381	0.284144	0.136843	0.451279	0.135385	0.284933	0.219052	1.80756	0.106465	0.367504
		aae-miR-87	525.788	480.609	516.025	1912.44	2330.67	1408.94	2.72e-45	8.07e-43	2.29655	up				Student’s t test P value	0.0002		0.0052		0.0012		0.0023		0.0017		0.0058
		aae-miR-92a-3p	1161.46	1161.54	982.697	2071.41	1583.25	2054.76	9.09e-10	2.22e-08	1.25036	up
		aae-miR-92a-5p	93.766	95.0401	110.904	222.565	224.361	258.951	1.72e-13	7.42e-12	1.66636	up
		aae-miR-92b-3p	3200.4	3377.59	3313	5440.34	5860.17	6064.44	1.27e-14	6.4e-13	1.24987	up				Figure 2D-left panel
		aae-miR-980-3p	0.537341	0.579513	0.571668	6.76491	10.046	9.98365	3.24e-12	1.19e-10	4.34097	up					aae-miR-281-5p		aae-miR-252-5p		aae-miR-2a-3p		aae-miR-12-5p		aae-miR-1175-5p
		aae-miR-980-5p	0	0.386342	0.190556	12.8533	5.35787	3.11989	5.65e-08	1.03e-06	5.26984	up					W- cell	W+ cell	W- cell	W+ cell	W- cell	W+ cell	W- cell	W+ cell	W- cell	W+ cell
		aae-miR-989	467.218	481.575	478.676	1794.05	1437.25	2116.53	1.26e-21	1.05e-19	2.35919	up				S1	2.10672	0.837987	1.96735	0.895801	1.95545	1.28565	9.53842	0.94852	2.06874	0.851896
		aae-miR-999	24.7177	14.4878	20.7706	1562.02	1178.06	1119.42	2.68e-130	6.35e-127	6.42702	up				S2	2.49666	1.53688	2.07232	1.31608	1.93522	1.3449	10.1877	1.30926	1.81347	1.26466
		aae-miR-1	266.79	165.354	197.416	70.355	85.7258	64.2698	1.1e-06	1.48e-05	-1.08576	down				S3	1.73508	0.837987	1.29347	0.690757	1.45649	0.599778	8.77713	0.800376	1.34141	0.938709
		aae-miR-1174	241.266	205.534	174.359	0	0	0	1.77e-10	5.09e-09	-10.0795	down				S4	2.34567	0.926588	2.32342	1.22795	1.50264	0.964264	8.47815	1.00608	1.95037	0.9888
		aae-miR-1175-3p	191.562	182.933	143.107	0	1.33947	0.623978	3.97e-22	3.43e-20	-7.38137	down				Mean	2.17103	1.03486	1.91414	1.03265	1.71245	1.04865	9.24534	1.01606	1.7935	1.01102
		aae-miR-1175-5p	811.116	843.191	857.311	2.02947	0.669733	2.49591	1.24e-59	5.34e-57	-8.37234	down				SEM	0.166013	0.168637	0.21996	0.145515	0.134849	0.171402	0.385318	0.106906	0.159465	0.0891517
		aae-miR-11893	20.1503	18.3512	19.0556	1.35298	1.33947	1.24796	4.62e-08	8.59e-07	-3.38077	down				Student’s t test P value	0.0036		0.0188		0.0397		9.6512×10-7		0.0043
		aae-miR-11894a	420.738	365.093	280.879	108.915	107.157	77.9973	2.1e-20	1.56e-18	-1.41558	down
		aae-miR-11894b	77.9144	67.2235	51.4501	16.2358	20.7617	16.2234	1.39e-10	4.04e-09	-1.43483	down				Figure 2D-right panel
		aae-miR-11900	803.593	782.729	553.946	230.007	307.408	179.706	5.88e-15	3.04e-13	-1.14615	down					aae-miR-281-5p		aae-miR-252-5p		aae-miR-2a-3p		aae-miR-12-5p		aae-miR-1175-5p
		aae-miR-11916	17.4636	26.4644	19.4367	8.79438	7.36706	4.36785	0.000978404	0.00652453	-1.20231	down					W- cytoplasm	W+ cytoplasm	W- cytoplasm	W+ cytoplasm	W- cytoplasm	W+ cytoplasm	W- cytoplasm	W+ cytoplasm	W- cytoplasm	W+ cytoplasm
		aae-miR-12-3p	3928.77	4072.24	3467.74	704.227	568.603	905.392	5.33e-14	2.46e-12	-1.91648	down				S1	1.6077	0.699793	6.53755	0.872816	1.86122	1.0727	3.5832	1.02367	3.1329	0.667806
		aae-miR-124	28.7477	25.4986	9.52779	0	0	0	6.1e-05	0.00057955	-7.1865	down				S2	1.71713	1.44894	8.89966	1.11246	2.5425	1.04699	3.51555	0.805943	5.28719	1.19956
		aae-miR-125-5p	126.544	74.564	81.5579	11.5003	14.0644	19.9673	6.92e-11	2.13e-09	-2.15913	down				S3	1.61888	0.82645	3.55229	0.581862	2.08674	0.830038	2.06874	1.08579	3.53694	0.785945
		aae-miR-12-5p	3821.3	3727.81	3323.87	535.104	588.026	439.281	4.71e-164	2.24e-160	-2.36871	down				S4	3.11666	1.19334	12.9399	1.77	3.72244	1.0727	4.41909	1.11632	7.19752	1.58832
		aae-miR-13-3p	16185.8	14640	15116.6	4652.9	5896.33	3229.71	2.3e-14	1.13e-12	-1.33165	down				Mean	2.01509	1.04213	7.98234	1.08428	2.55323	1.00561	3.39665	1.00793	4.78864	1.06041
		aae-miR-252-3p	23.9117	28.203	21.3423	5.41193	8.0368	8.11172	3.34e-05	0.000342539	-1.3192	down				SEM	0.36801	0.171287	1.98182	0.253006	0.414695	0.0588364	0.487996	0.0700342	0.929134	0.209666
		aae-miR-252-5p	1363.77	1347.75	1289.11	211.065	172.121	222.136	4.91e-29	7.52e-27	-2.26608	down				Student’s t test P value	0.0291		0.0015		0.0015		0.0006		0.0015
		aae-miR-263a-5p	45.4053	61.042	80.7957	9.47087	10.7157	9.98365	6.84e-09	1.5e-07	-2.21867	down
		aae-miR-281-3p	2267.85	2306.27	2299.06	244.89	225.03	231.496	1.26e-69	5.98e-67	-2.85147	down
		aae-miR-281-5p	1693.7	1583.62	1603.15	258.419	243.783	233.368	6.19e-55	2.45e-52	-2.2924	down
		aae-miR-283	185131	184551	174007	43368.5	50816	33726.6	4.46e-47	1.41e-44	-1.66872	down
		aae-miR-2942	4.83607	5.02245	6.09779	0	0	0	0.00364476	0.0200758	-5.62306	down
		aae-miR-2a-3p	11357.2	11837.1	10293.6	1435.51	1584.59	1550.59	3.62e-87	2.45e-84	-2.42753	down
		aae-miR-2a-5p	56.4208	45.0088	50.6879	12.1768	14.0644	7.48774	1.03e-09	2.48e-08	-1.75408	down
		aae-miR-308-3p	21.4936	23.9532	26.6778	4.05894	11.3855	3.74387	0.000181736	0.00154086	-1.51679	down
		aae-miR-31	15.5829	9.27221	10.29	0	4.0184	3.11989	0.00183219	0.0113419	-1.82266	down
		aae-miR-315-5p	11.2842	4.05659	3.43001	0	1.33947	0.623978	0.00659151	0.0338341	-2.6623	down
		aae-miR-375	24.9864	19.1239	19.6273	1.35298	0	1.87193	1.85e-08	3.81e-07	-3.75729	down
		aae-miR-71-3p	5506.13	5536.67	5478.29	1666.2	1598.65	1924.35	2.67e-10	7.29e-09	-1.21937	down
		aae-miR-9a	455.396	276.235	316.704	7.4414	10.7157	9.35967	1.05e-50	3.56e-48	-4.79319	down
		Figure 2B
		#ID	W-_S1_TPM	W-_S2_TPM	W-_S3_TPM	W+_S1_TPM	W+_S2_TPM	W+_S3_TPM
		aae-miR-34-3p	63.4062	73.9845	58.3101	144.093	124.57	251.463
		aae-miR-999	24.7177	14.4878	20.7706	1562.02	1178.06	1119.42
		aae-miR-980-5p	0	0.386342	0.190556	12.8533	5.35787	3.11989
		aae-miR-980-3p	0.537341	0.579513	0.571668	6.76491	10.046	9.98365
		aae-miR-137	88.6612	71.4733	96.2307	1183.18	1000.58	934.719
		aae-miR-1000	7.52277	8.88587	7.24112	44.6484	74.3404	36.8147
		aae-miR-11921	0.26867	0.386342	0.381112	4.05894	1.33947	1.87193
		aae-miR-277-3p	280.761	264.451	227.333	1518.72	1550.43	1622.97
		aae-miR-2944b-5p	0.537341	0.772684	0.381112	4.05894	2.67893	2.49591
		aae-miR-286a	1.07468	1.15903	0.952779	4.73543	6.0276	5.6158
		aae-miR-307	0.26867	0.965855	1.715	6.08842	4.68813	4.99183
		aae-miR-989	467.218	481.575	478.676	1794.05	1437.25	2116.53
		aae-miR-87	525.788	480.609	516.025	1912.44	2330.67	1408.94
		aae-miR-2765	123.588	114.744	91.6574	388.982	328.169	377.507
		aae-let-7	45.9426	37.6683	35.8245	96.0617	88.4048	106.076
		aae-miR-263a-5p	45.4053	61.042	80.7957	9.47087	10.7157	9.98365
		aae-miR-252-5p	1363.77	1347.75	1289.11	211.065	172.121	222.136
		aae-miR-281-5p	1693.7	1583.62	1603.15	258.419	243.783	233.368
		aae-miR-12-5p	3821.3	3727.81	3323.87	535.104	588.026	439.281
		aae-miR-2a-3p	11357.2	11837.1	10293.6	1435.51	1584.59	1550.59
		aae-miR-315-5p	11.2842	4.05659	3.43001	0	1.33947	0.623978
		aae-miR-281-3p	2267.85	2306.27	2299.06	244.89	225.03	231.496
		aae-miR-11893	20.1503	18.3512	19.0556	1.35298	1.33947	1.24796
		aae-miR-375	24.9864	19.1239	19.6273	1.35298	0	1.87193
		aae-miR-9a	455.396	276.235	316.704	7.4414	10.7157	9.35967
		aae-miR-2942	4.83607	5.02245	6.09779	0	0	0
		aae-miR-124	28.7477	25.4986	9.52779	0	0	0
		aae-miR-1175-3p	191.562	182.933	143.107	0	1.33947	0.623978
		aae-miR-1175-5p	811.116	843.191	857.311	2.02947	0.669733	2.49591
		aae-miR-1174	241.266	205.534	174.359	0	0	0

## Sheet: Figure 3
		Figure 3B																				Figure 3N
			24h		48h		72h						Figure 3G										MyD88-3D			MyD88-5D
			W- cell	W+ cell	W- cell	W+ cell	W- cell	W+ cell						W-	W+							sample ID	W- AC	W+ AC	W+ A-34-3p	W- AC	W+ AC	W+ A-34-3p
		S1	242126	356273	161266	492939	319116	526544					S1	1	1.56922							S1	0.84769	21.1565	29.001	1.18777	9.55462	20.7899
		S2	138381	442199	292856	441431	157192	735032					S2	1	1.28629							S2	0.86137	12.0509	30.2481	1.14867	9.28106	21.7404
		S3	374867	457629	431755	525833	276893	510762					S3	1	1.24353							S3	0.96838	9.48107	30.896	0.74225	7.62831	19.4452
		S4	352508	610462	450122	891524	265093	738556					Mean	1	1.36634							S4	1.10777	26.2316	33.7078	0.94772	9.87424	22.3161
		S5	402234	539587	440291	737136	217284	425028					SEM	0	0.102185							S5	1.27667	21.0666	34.9117	1.04193	6.96772	23.0384
		S6	323762	518353	89086.7	443393	332878	696988					Student’s t test P value	0.0230624								Mean	1.01238	17.9973	31.7529	1.01367	8.66119	21.466
		S7	295896	456342	94145.2	510186	369412	860846														SEM	0.0808738	3.12323	1.10389	0.0797974	0.573961	0.624946
		S8	364090	407735	277396	513888	444817	483348
		S9	361636	565001	75246	1.01338e+06	506129	438463														Two-way ANOVA
		S10	312434	535805	169557	756083	350863	447409					Figure 3 H									3D: W- AC vs. W+ AC	P=1.0563×10-16
		S11	304754	443087	291636	712083	118421	689760						MyD88-3D		MyD88-5D						3D: W+ AC vs. W+ A-34-3p	P=1.13×10-4
		S12	256618	663828	169745	790118	171086	566223					W- cell	AC	A-34-3p	AC	A-34-3p					3D: W- AC vs. W+ A-34-3p	P=1.0008×10-18
		S13	262005	607129	397933	458633	399071	679332					S1	0.847686	3.94489	1.18777	2.47458					5D: W- AC vs. W+ AC	P=4.6183×10-14
		S14	350404	432738	324364	491824	292998	601362					S2	0.861374	2.9119	1.14867	3.41252					5D: W+ AC vs. W+ A-34-3p	P=7.2124×10-7
		Average	310122	502583	261814	627032	301518	599975					S3	0.968381	3.00281	0.742254	2.31223					5D: W+ A-34-3p vs. W- AC	P=1.5911×10-17
		SEM	18364.6	23651.7	36357.8	49797	29716.9	36111.2					S4	1.10777	3.41606	0.947724	2.75558
		Repeated measures ANOVA P value	8.2527×10-7		3×10-6		9.2622×10-7						S5	1.27667	2.97588	1.04193	2.82443
		Fold change	1.6206		2.39495		1.98985						Mean	1.01238	3.25031	1.01367	2.75587
													SEM	0.0808736	0.195065	0.0797961	0.188658					Figure 3O
													Student’s t test P value	0.2×10-5		0.14×10-4						Sample ID	W-AC	W+AC	W+A-34-3p
		Figure 3C																				S1	1.06558	0.977135	2.39556
			Nucleus		Cytoplasm																	S2	1.09041	0.879793	4.37673
			W-	W+	W-	W+																S3	1.16301	1.57595	1.28582
		S1	0.917713	1.39819	1.08791	1.32167							Figure 3 J									S4	1.2342	1.24497	1.9323
		S2	1.06065	1.92472	1.02803	1.40663								AC	A-34-3p							S5	0.72074	2.3816	5.36891
		S3	1.02736	1.9462	0.894138	1.16006							S1	1	1.60663							S6	0.959736	1.35693	1.41146
		Mean	1.00191	1.75637	1.00336	1.29612							S2	1	2.46032							S7	0.643511	1.63987	6.09286
		SEM	0.0431801	0.179198	0.0572801	0.0723141							S3	1	1.77407							S8	1.1488	1.49181	4.91028
		Student’s t test P value	0.0092		0.0353								S4	1	2.70896							S9	1.17254	3.09271	2.68725
													Mean	1	2.1375							Mean	1.02206	1.62675	3.38457
													SEM	0	0.265311							SEM	0.0695342	0.233877	0.606172
													Student’s t test P value	0.00516348
		Figure 3D																				one-way ANOVA
			MyD88		aae-miR-34-3p																	W-AC vs. W+AC	P=0.0460	F=1.63
		Mosquito	W-	W+	W-	W+																W+AC vs. W+A-34-3p	P=0.0035	F=2.08
		S1	0.994452	3.3038	1.0199	2.08319							Figure 3K
		S2	0.928361	1.65093	0.958769	2.08401								MyD88-3D		MyD88-5D
		S3	1.08318	3.33793	1.02266	1.75194							W+ cell	ATC	AT-34-3p	ATC	AT-34-3p
		Mean	1.002	2.76422	1.00044	1.97305							S1	-1.05477	-1.10873	-0.844043	-1.19384
		SEM	0.0448504	0.556733	0.0208512	0.110553							S2	-1.00357	-1.46312	-0.927246	-2.01409
		Student’s t test P value	0.0151		0.0004								S3	-1.07021	-1.27556	-0.979636	-1.93763
													S4	-0.882726	-1.24984	-1.3832	-1.30641
													S5	/	/	-0.942955	-2.50696
													Mean	-1.00282	-1.27431	-1.01542	-1.79179
		Figure 3E											SEM	0.0424879	0.0728377	0.0945881	0.242414
			MyD88		aae-miR-34-3p								Student’s t test P value	0.0162		0.0103
		Cell	W-	W+	W-	W+
		S1	1.03201	2.20581	0.827406	4.33691
		S2	0.927736	1.88884	1.18236	4.41272
		S3	1.04446	2.03551	1.02219	5.33936							Figure 3M
		Mean	1.0014	2.04339	1.01065	4.69633								ATC	AT-34-3p
		SEM	0.0370079	0.0915879	0.102628	0.32226							S1	1	-1.49301
		Student’s t test P value	0.0003		0.0002								S2	1	-1.47642
													S3	1	-1.59571
													S4	1	-1.23956
													Mean	1	-1.45117
													SEM	0	0.0753105
													Student’s t test P value	0.000972279

## Sheet: Figure 4
		Figure 4A					Figure 4B									Figure 4F								Figure 4G							Figure 4H						Figure 4 I							Figure 4 J
		miRNA	lncRNA					lncRNA	MFE	log2FC (W+ vs W- cell)						Luc-MUT+AC	Luc-lnc-2268+AC	Luc-MUT+A-34-3p	Luc-lnc-2268+A-34-3p						aae-lnc-2268							NC	si-lnc-2268					NC	si-lnc-2268						NC+ATC	si-lnc-2268+ATC	NC+AT-34-3p	si-lnc-2268+AT-34-3p
		aae-miR-34-3p	aae-lnc-5870					aae-lnc-5870	-30.2	-3.08427					S1	0.593195	0.611109	0.484001	0.353654						NC	si-lnc-2268					S1	0.672451	6.57732				S1	0.87564	2.04144					S1	1.01632	1.30062	0.526864	1.1182
		aae-miR-34-3p	aae-lnc-9225					aae-lnc-9225	-31.4	-3.56799					S2	0.609001	0.61908	0.606167	0.213901					S1	-0.95543	-1.77594					S2	0.610262	2.01042				S2	1.05098	1.64725					S2	1.11995	1.55162	0.660651	1.10936
		aae-miR-34-3p	aae-lnc-1515					aae-lnc-1515	-31.5	2.2981					S3	0.609807	0.688203	0.716987	0.209491					S2	-1.00863	-2.9983					S3	1.51835	2.88286				S3	1.08663	2.31154					S3	0.87856	1.43725	0.724117	1.1375
		aae-miR-34-3p	aae-lnc-7473					aae-lnc-7473	-31.4	5.32556					S4	0.644549	0.645735	0.655613	0.371077					S3	-1.03769	-2.12051					S4	1.60492	3.92448				Mean	1.00442	2.00008					Mean	1.00494	1.42983	0.637211	1.12169
		aae-miR-34-3p	aae-lnc-20755					aae-lnc-20755	-33.1	-4.40246					Mean	0.614138	0.641032	0.615692	0.287031					Mean	-1.00058	-2.29825					Mean	1.10149	3.84877				SEM	0.0652051	0.192878					SEM	0.0699141	0.0725532	0.0581355	0.00830699
		aae-miR-34-3p	aae-lnc-2268					aae-lnc-2268	-34.5	-7.69257					SEM	0.0108342	0.0173794	0.0494028	0.0436491					SEM	0.0240848	0.363884					SEM	0.26655	0.990085				Student’s t test P value	0.0046
		aae-miR-34-3p	aae-lnc-2461					aae-lnc-2461	-30.4	-2.108														Student’s t test P value	0.0066						Student’s t test P value	0.0132													one-way ANOVA (multiple comparisons)
		aae-miR-34-3p	aae-lnc-3451					aae-lnc-3451	-37.1	-5.02684						One-way ANOVA																													NC+ATC vs. si-lnc-2268+ATC		P=0.0045
		aae-miR-34-3p	aae-lnc-9225					aae-lnc-9225	-31.4	-3.56799						Luc-MUT+AC vs. Luc-lnc-2268+AC		P=0.5934																											NC+ATC vs. NC+AT-34-3p		P=0.0010
																Luc-MUT+AC vs. Luc-MUT-A-34-3p		P=0.9999																											NC+ATC vs. si-lnc-2268+AT-34-3p		P=0.2429
																Luc-MUT+AC vs. Luc-lnc-2268+A-34-3p		P=0.0114																											si-lnc-2268+ATC vs. si-lnc-2268+AT-34-3p		P=0.0298
																Luc-lnc-2268+AC vs. Luc-lnc-2268+A-34-3p		P=0.0061																											NC+AT-34-3p vs. si-lnc-2268+AT-34-3p		P=0.0002
																Luc-MUT-A-34-3p vs. Luc-lnc-2268+A-34-3p		P=0.0103

## Sheet: Figure 5
		Figure 5 A
			DEFA		DEFE		CECD		CECE		CECF		CECN
		W- cell	Agomir NC	aae-miR-34-3p Agomir	Agomir NC	aae-miR-34-3p Agomir	Agomir NC	aae-miR-34-3p Agomir	Agomir NC	aae-miR-34-3p Agomir	Agomir NC	aae-miR-34-3p Agomir	Agomir NC	aae-miR-34-3p Agomir
		S1	0.908465	2.84128	0.968781	1.84357	1.25648	3.30096	1.03381	1.83012	1.10734	2.41317	1.16925	1.87394
		S2	0.911726	2.44945	1.22982	1.79634	0.98737	2.3946	1.07699	1.67391	1.00241	2.21602	1.07382	1.7811
		S3	0.867895	2.23309	1.16398	4.24286	1.01241	1.82597	1.11778	1.86428	1.37962	2.28552	1.15906	1.80331
		S4	1.39111	2.00461	0.72109	1.75839	0.796176	2.49943	0.803511	1.58474	0.652997	2.6818	0.687157	1.93183
		Mean	1.0198	2.38211	1.02092	2.41029	1.01311	2.50524	1.00802	1.73826	1.03559	2.39913	1.02232	1.84754
		SEM	0.124171	0.17797	0.11428	0.611104	0.0944074	0.303707	0.070293	0.0658464	0.150273	0.102687	0.113751	0.0343661
		Student’s t test P value	0.0007		0.0173		0.0011		0.0006		0.0017		0.003
		Figure 5 B
			DEFA		DEFD		CECD		CECE		CECF		CECN
		W+ cell	Agomir NC	aae-miR-34-3p Agomir	Agomir NC	aae-miR-34-3p Agomir	Agomir NC	aae-miR-34-3p Agomir	Agomir NC	aae-miR-34-3p Agomir	Agomir NC	aae-miR-34-3p Agomir	Agomir NC	aae-miR-34-3p Agomir
		S1	1.35426	1.29012	1.26466	1.56238	0.95429	1.30812	1.37316	1.50786	1.23435	1.33214	1.24617	1.56103
		S2	0.638386	2.04557	0.663768	2.21722	0.813661	2.1848	0.654062	2.77502	0.741619	1.90363	0.693756	2.73682
		S3	0.924984	3.08977	1.02013	3.12477	1.04427	3.18766	1.03706	3.9109	0.9651	2.87537	1.01924	3.54922
		S4	1.2505	1.86284	1.16777	1.60075	1.23328	1.4871	1.07363	1.84357	1.1319	1.23435	1.13485	1.84997
		Mean	1.04203	2.07207	1.02908	2.12628	1.01138	2.04192	1.03448	2.50934	1.01824	1.83637	1.0235	2.42426
		SEM	0.162678	0.375461	0.13174	0.365081	0.0878794	0.426168	0.147468	0.538607	0.107612	0.376467	0.119279	0.450758
		Student’s t test P value	0.0334		0.0168		0.0249		0.0177		0.0493		0.0103
								Figrue 5 E
		Figure 5 D
			DENV NS5 per RPS6						Up panel			Bottom panel
		W- cell	AC	A-34-3p									DENV NS5 per RPS6
		S1	0.000919495	0.000476001					DENV Postive infection ratio			W+ cell	AC	A-34-3p
		S2	0.000875684	0.000350216					AC	A-34-3p		S1	0.000151962	0.000112726
		S3	0.0014003	0.000994846					1	0.1667		S2	0.000179504	0
		S4	0.000606783	0.000936678								S3	0.000136034	0
		S5	0.00114496	0.000614951								S4	0.000171414	0
		S6	0.00133725	0.000461957								S5	0.000171216	0
		Mean	1.0474×10-3	0.6391×10-3								S6	0.000169603	0
		SEM	0.000123566	0.000109106								Mean	0.1633×10-3	0.1879×10-4
		Student’s t test P value	0.0327									SEM	6.5898×10-6	0.1879×10-4
												Fold change value	8.69128
												Student’s t test P value	0.27×10-4
		Figure 5 G
		Sample ID	W-_ATC	W-_AT-34-3p	W+_ATC	W+_AT-34-3p
		S1	0.0354867	0.178295	0.011115	0.0370564
		S2	0.0368922	0.276441	0.00830405	0.0805914
		S3	0.0281404	0.0767607	0.00908628	0.00954017
		S4	0.0999375	0.0458144	0.0146525	0.0183151
		S5	0.0682411	0.239465	0.0116119	0.0662321
		S6	0.0383285	0.270046	0.00857124	0.0338862
		S7	0.0647869	0.150572	0.00193121	0.0179319
		S8	0.0521256	0.264739	0.0132457	0.0139575
		S9	0.0219744	/	0.0185556	0.0479175
		Mean	0.0495459	0.187767	0.0107859	0.0361587
		SEM	0.00819024	0.0319533	0.00155688	0.00822847
		one-way ANOVA
		W-_ATC vs. W+_ATC		P=0.0014
		W-_ATC vs. W-_AT-34-3p		P=0.0031
		W+_ATC vs. W+_AT-34-3p		P=0.0151
		W+_AT-34-3p vs. W-_AT-34-3p		P=0.0018
		W-_ATC vs. W+_AT-34-3p		P=0.2658
